# Supplementary material for: Nanoforming Hyaluronan-Based Thermoresponsive Hydrogels: Optimized and Tunable Functionality in Osteoarthritis Management
Source: Pharmaceutics. 2022 Mar 17;14(3):659. doi: 10.3390/pharmaceutics14030659 (PMC8955188; doi:10.3390/pharmaceutics14030659)
Supplement: Supplementary file 1 [file pharmaceutics-14-00659-s001.zip]

Archive with 1 entries (1 files):
- pharmaceutics-1619705-supplementary.pdf
